# Supplementary material for: Identification of 13 Key Genes Correlated With Progression and Prognosis in Hepatocellular Carcinoma by Weighted Gene Co-expression Network Analysis
Source: Front Genet. 2020 Feb 28;11:153. doi: 10.3389/fgene.2020.00153 (PMC7059753; doi:10.3389/fgene.2020.00153)
Supplement: Supplementary file 1 [file Data_Sheet_1.zip]

Archive with 17 entries (17 files):
- Supporting Fig1.jpg
- Supporting Fig10.jpg
- Supporting Fig11.jpg
- Supporting Fig12.jpg
- Supporting Fig13.jpg
- Supporting Fig14.jpg
- Supporting Fig2.jpg
- Supporting Fig3.jpg
- Supporting Fig4.jpg
- Supporting Fig5.jpg
- Supporting Fig6.jpg
- Supporting Fig7.jpg
- Supporting Fig8.jpg
- Supporting Fig9.jpg
- Supporting Legend.docx
- Supporting Tab.2.xlsx
- Supporting Tab1.xlsx
