# Supplementary material for: Identification of 13 Key Genes Correlated With Progression and Prognosis in Hepatocellular Carcinoma by Weighted Gene Co-expression Network Analysis
Source: Front Genet. 2020 Feb 28;11:153. doi: 10.3389/fgene.2020.00153 (PMC7059753; doi:10.3389/fgene.2020.00153)
Supplement: Supplementary file 1 [file Data_Sheet_1.zip › Supporting Tab.2.xlsx]

## Sheet: Sheet1
hub genes in blue module	hub genes in turquoise module
SNRPD2	NCAPG
RPLP2	NEK2
RPL27A	DLGAP5
RPL18	TTK
RPS9	TOP2A
FBL	CENPA
RPL28	CDC6
RPS11	CENPF
RPS19	TPX2
	LMNB2
	PLK1
	GTSE1
	DEPDC1B
	CDC20
	KIF4A
	TACC3
	PRR11
	MKI67
	HJURP
	MYBL2
	KIF2C
	KIF11
	EZH2
	ANLN
	UBE2C
	CDCA5
	CDCA4
	TROAP
	CCNB2
	NCAPH
	KIF23
	CDK1
	CDCA8
	LMNB1
	KIFC1
	SKA3
	NUF2
	CEP55
	BUB1
	SPC25
	KIF20A
	KIF18B
	UGT2B15
	CYB5R2
	RYR3
	CITED2
