# Supplementary material for: Identification of 13 Key Genes Correlated With Progression and Prognosis in Hepatocellular Carcinoma by Weighted Gene Co-expression Network Analysis
Source: Front Genet. 2020 Feb 28;11:153. doi: 10.3389/fgene.2020.00153 (PMC7059753; doi:10.3389/fgene.2020.00153)
Supplement: Supplementary file 1 [file Data_Sheet_1.zip › Supporting Tab1.xlsx]

## Sheet: Sheet1
Gene name	Primer sequence	Tm
GTSE1	F: CTCTACCAGCAATCTCGCAAGG	61.5
	R: GACTTGCTGATGTTTGACAGAGG	60.7
PLK1	F: AAAGAGATCCCGGAGGTCCTA	61.2
	R: GGCTGCGGTGAATGGATATTTC	61.7
NCAPH	F: GTCCTCGAAGACTTTCCTCAGA	60.8
	R: TGAAATGTCAATACTCCTGCTGG	60.3
SKA3	F: TACACGAGCAAGAAGCCATTAAC	60.9
	R: GGATACGATGTACCGCTCAAGT	61.6
LMNB2	F：TGACCAGAACGACAAGGCG	62.2
	R：CCGAATGCGATCTTCAGCG	61.3
SPC25	F: AGTACGGACACCTCCTGTCAG	60.3
	R: TCTCAACCATTCGTTCTTCTTCC	61.4
HJURP	F: CCACGCTGACCTACGAGAC	61.8
	R: CTCACCGCTTTTTGAATCGGC	62.4
DEPDC1B	F: CCACGCTGACCTACGAGAC	61.1
	R: CTCACCGCTTTTTGAATCGGC	61.8
CDCA4	F: GAGATGACGCAGGATGGGAC	62.1
	R: TCCACGTCTGAGAACAGCTCT	61.6
UBE2C	F: GACCTGAGGTATAAGCTCTCGC	61.7
	R: CAGGGCAGACCACTTTTCCTT	63
LMNB1	F: AAGCATGAAACGCGCTTGG	62
	R: AGTTTGGCATGGTAAGTCTGC	60.6
PRR11	F: AAAGATGGACCCATGCAGATAAC	60.4
	R: TGCTTTCGGCGATGGTATAAG	60.2
SNRPD2	F: AGTCAAGAACAATACCCAAGTGC	60.7
	R: ATGTTGCAGTGCCTATCGAAG	60.4
GAPDH	F: GGTATCGTGGAAGGACTCAT	60.2
	R: CCTTGCCCACAGCCTTG	60.7
